# Supplementary material for: Clinical and molecular significance of the RNA m6A methyltransferase complex in prostate cancer
Source: Front Genet. 2023 Jan 12;13:1096071. doi: 10.3389/fgene.2022.1096071 (PMC9887525; doi:10.3389/fgene.2022.1096071)
Supplement: Supplementary file 1 [file DataSheet1.zip]

Archive with 11 entries (11 files):
- Supplementary figures/Supplementary_figure_1.tif
- Supplementary figures/Supplementary_figure_10.tif
- Supplementary figures/Supplementary_figure_11.tif
- Supplementary figures/Supplementary_figure_2.tif
- Supplementary figures/Supplementary_figure_3.tif
- Supplementary figures/Supplementary_figure_4.tif
- Supplementary figures/Supplementary_figure_5.tif
- Supplementary figures/Supplementary_figure_6.tif
- Supplementary figures/Supplementary_figure_7.tif
- Supplementary figures/Supplementary_figure_8.tif
- Supplementary figures/Supplementary_figure_9.tif
