# Supplementary material for: Clinical and molecular significance of the RNA m6A methyltransferase complex in prostate cancer
Source: Front Genet. 2023 Jan 12;13:1096071. doi: 10.3389/fgene.2022.1096071 (PMC9887525; doi:10.3389/fgene.2022.1096071)
Supplement: Supplementary file 2 [file DataSheet2.zip]

Archive with 9 entries (9 files):
- Supplementary tables/Supplementary_table_1.xlsx
- Supplementary tables/Supplementary_table_2.xlsx
- Supplementary tables/Supplementary_table_3.xlsx
- Supplementary tables/Supplementary_table_4.xlsx
- Supplementary tables/Supplementary_table_5.xlsx
- Supplementary tables/Supplementary_table_6.xlsx
- Supplementary tables/Supplementary_table_7.xlsx
- Supplementary tables/Supplementary_table_8.xlsx
- Supplementary tables/Supplementary_table_9.xlsx
